# Supplementary material for: Structure-Properties Correlations of PVA-Cellulose Based Nanocomposite Films for Food Packaging Applications
Source: Polymers (Basel). 2025 Jul 10;17(14):1911. doi: 10.3390/polym17141911 (PMC12299579; doi:10.3390/polym17141911)
Supplement: Supplementary file 1 [file polymers-17-01911-s001.zip]

Archive with 1 entries (1 files):
- polymers-3722289-supplementary.docx
